# Supplementary material for: Birds in arid regions have depauperate louse communities: Climate change implications?
Source: Ecol Evol. 2024 Sep 12;14(9):e70280. doi: 10.1002/ece3.70280 (PMC11391116; doi:10.1002/ece3.70280)
Supplement: Supplementary file 1 — Data S1. [file ECE3-14-e70280-s001.xlsx]

## Sheet: Sheet1
Included in the restricted data set?	DATE	State/Region	ID	Host species	Mass (g)	Total lice	Lice present?
Y	2019	San Salvador	SH837	Coereba flaveola	9	7	1
Y	2019	San Salvador	SH882	Coereba flaveola	9	2	1
Y	2019	San Salvador	SH892	Coereba flaveola	11	2	1
Y	2019	San Salvador	SH885	Coereba flaveola	10.5	1	1
Y	2019	San Salvador	SH872	Coereba flaveola	12	0	0
Y	2019	San Salvador	SH881	Coereba flaveola	9	0	0
Y	2019	San Salvador	SH884	Coereba flaveola	10.5	0	0
Y	2019	San Salvador	SH887	Coereba flaveola	10	0	0
Y	2019	San Salvador	SH890	Coereba flaveola	13	13	1
Y	2019	San Salvador	SH811	Coereba flaveola	10.5	2	1
Y	2019	San Salvador	SH873	Coereba flaveola	11	2	1
Y	2019	San Salvador	SH842	Coereba flaveola	11	9	1
Y	2019	San Salvador	SH871	Coereba flaveola	10	3	1
Y	2019	San Salvador	SH891	Coereba flaveola	9.5	2	1
Y	2019	San Salvador	SH827	Coereba flaveola	12.5	5	1
Y	2019	San Salvador	SH893	Coereba flaveola	10.5	5	1
Y	2019	San Salvador	SH815	Coereba flaveola	11	4	1
Y	2019	San Salvador	SH868	Coereba flaveola	11	4	1
Y	2019	San Salvador	SH818	Coereba flaveola	12	3	1
Y	2019	San Salvador	SH894	Coereba flaveola	11	3	1
Y	2019	San Salvador	N34	Coereba flaveola	10	6	1
Y	2019	San Salvador	SH869	Coereba flaveola	10.5	4	1
Y	2019	San Salvador	SH900	Coereba flaveola	10.5	4	1
Y	2019	San Salvador	SH853	Coereba flaveola	12	6	1
Y	2019	San Salvador	SH875	Coereba flaveola	11	5	1
Y	2019	San Salvador	SH859	Coereba flaveola	12	10	1
Y	2019	San Salvador	SH821	Coereba flaveola	12.5	7	1
Y	2019	San Salvador	SH839	Coereba flaveola	12	7	1
Y	2019	San Salvador	SH878	Coereba flaveola	10	6	1
Y	2019	San Salvador	SH845	Coereba flaveola	11	12	1
Y	2019	San Salvador	SH870	Coereba flaveola	10.5	11	1
Y	2019	San Salvador	SH834	Coereba flaveola	11	11	1
Y	2019	San Salvador	SH854	Coereba flaveola	9.5	9	1
Y	2019	San Salvador	SH880	Coereba flaveola	9.5	9	1
Y	2019	San Salvador	SH860	Coereba flaveola	12	8	1
Y	2019	San Salvador	SH832	Coereba flaveola	10	11	1
Y	2019	San Salvador	SH830	Coereba flaveola	11	14	1
Y	2019	San Salvador	SH857	Coereba flaveola	10.5	17	1
Y	2019	San Salvador	SH819	Coereba flaveola	11	14	1
Y	2019	San Salvador	SH874	Coereba flaveola	11	14	1
Y	2019	San Salvador	SH883	Coereba flaveola	11	10	1
Y	2019	San Salvador	SH862	Coereba flaveola	10.5	14	1
Y	2019	San Salvador	SH812	Coereba flaveola	11	12	1
Y	2019	San Salvador	SH810	Coereba flaveola	12.5	19	1
Y	2019	San Salvador	SH897	Coereba flaveola	11	14	1
Y	2019	San Salvador	SH852	Coereba flaveola	11	13	1
Y	2019	San Salvador	W14	Coereba flaveola	11	16	1
Y	2019	San Salvador	W12	Coereba flaveola	12	15	1
Y	2019	San Salvador	SH835	Coereba flaveola	10	14	1
Y	2019	San Salvador	SH888	Coereba flaveola	11	22	1
Y	2019	San Salvador	SH899	Coereba flaveola	10	17	1
Y	2019	San Salvador	W1	Coereba flaveola	12.5	20	1
Y	2019	San Salvador	SH861	Coereba flaveola	11	19	1
Y	2019	San Salvador	SH876	Coereba flaveola	10.5	19	1
Y	2019	San Salvador	SH896	Coereba flaveola	10	25	1
Y	2019	San Salvador	W10	Coereba flaveola	10.5	23	1
Y	2019	San Salvador	SH879	Coereba flaveola	10	22	1
Y	2019	San Salvador	SH898	Coereba flaveola	11.5	22	1
Y	2019	San Salvador	SH886	Coereba flaveola	10	23	1
Y	2019	San Salvador	SH866	Coereba flaveola	10	24	1
Y	2019	San Salvador	SH840	Coereba flaveola	11	31	1
Y	2019	San Salvador	Y24	Coereba flaveola	10	31	1
Y	2019	San Salvador	SH851	Coereba flaveola	11	31	1
Y	2019	San Salvador	SH889	Coereba flaveola	10	32	1
Y	2019	San Salvador	SH895	Coereba flaveola	10	40	1
Y	2019	San Salvador	415	Dumetella carolinensis	37	0	0
Y	2019	San Salvador	702	Dumetella carolinensis	38	0	0
Y	2019	San Salvador	704	Dumetella carolinensis	34	0	0
Y	2019	San Salvador	708	Dumetella carolinensis	39	0	0
Y	2019	San Salvador	709	Dumetella carolinensis	38	0	0
Y	2019	San Salvador	710	Dumetella carolinensis	41	0	0
Y	2019	San Salvador	711	Dumetella carolinensis	38.5	0	0
Y	2019	San Salvador	714	Dumetella carolinensis	29	0	0
Y	2019	San Salvador	707	Dumetella carolinensis	36	6	1
Y	2019	San Salvador	712	Dumetella carolinensis	41	11	1
Y	2019	San Salvador	416	Dumetella carolinensis	29.5	5	1
Y	2019	San Salvador	713	Dumetella carolinensis	30.5	5	1
Y	2019	San Salvador	705	Dumetella carolinensis	33	6	1
Y	2019	San Salvador	706	Dumetella carolinensis	33.5	14	1
Y	2019	San Salvador	414	Dumetella carolinensis	39	47	1
N	2019	San Salvador	N1	Geothlypis trichas	8.5	8	1
N	2019	San Salvador	N10	Geothlypis trichas	8	11	1
N	2019	San Salvador	W6	Helmitheros vermivorum	13.5	0	0
N	2019	San Salvador	Y21	Helmitheros vermivorum	11.5	0	0
N	2019	San Salvador	Y8	Helmitheros vermivorum	13.5	0	0
N	2019	San Salvador	193	Margarops fuscatus	87	55	1
N	2019	San Salvador	198	Margarops fuscatus	102	111	1
N	2019	San Salvador	195	Margarops fuscatus	88	157	1
Y	2019	San Salvador	N15	Melanospiza bicolor	10	0	0
Y	2019	San Salvador	N17	Melanospiza bicolor	10	0	0
Y	2019	San Salvador	N22	Melanospiza bicolor	11	0	0
Y	2019	San Salvador	N37	Melanospiza bicolor	9.5	0	0
Y	2019	San Salvador	N4	Melanospiza bicolor	11	0	0
Y	2019	San Salvador	N41	Melanospiza bicolor	10.5	0	0
Y	2019	San Salvador	N43	Melanospiza bicolor	9	0	0
Y	2019	San Salvador	N48	Melanospiza bicolor	10	0	0
Y	2019	San Salvador	N54	Melanospiza bicolor	10	0	0
Y	2019	San Salvador	N57	Melanospiza bicolor	11	0	0
Y	2019	San Salvador	N68	Melanospiza bicolor	10	0	0
Y	2019	San Salvador	N7	Melanospiza bicolor	12	0	0
Y	2019	San Salvador	N9	Melanospiza bicolor	11	0	0
Y	2019	San Salvador	N18	Melanospiza bicolor	10	3	1
Y	2019	San Salvador	N33	Melanospiza bicolor	10	6	1
Y	2019	San Salvador	N5	Melanospiza bicolor	10	11	1
Y	2019	San Salvador	N44	Melanospiza bicolor	10	13	1
Y	2019	San Salvador	N63	Melanospiza bicolor	9.5	21	1
Y	2019	San Salvador	N38	Melanospiza bicolor	10	40	1
N	2019	San Salvador	146	Mimus gundlachii	71.5	0	0
N	2019	San Salvador	466	Mimus gundlachii	67	0	0
N	2019	San Salvador	470	Mimus gundlachii	56.5	31	1
N	2019	San Salvador	437	Mimus gundlachii	85	48	1
N	2019	San Salvador	417	Mimus gundlachii	60	55	1
N	2019	San Salvador	196	Mimus gundlachii	73	94	1
N	2019	San Salvador	145	Mimus gundlachii	94.5	95	1
N	2019	San Salvador	441	Mimus gundlachii	66	154	1
N	2019	San Salvador	446	Mimus gundlachii	65	210	1
N	2019	San Salvador	703	Mimus polyglottos	43	6	1
N	2019	San Salvador	701	Mimus polyglottos	45	40	1
N	2019	San Salvador	459	Mimus polyglottos	48	58	1
N	2019	San Salvador	N29	Mniotilta varia	8.5	0	0
N	2019	San Salvador	N3	Mniotilta varia	8	0	0
N	2019	San Salvador	N51	Mniotilta varia	9.5	0	0
N	2019	San Salvador	N64	Mniotilta varia	8	0	0
N	2019	San Salvador	N8	Mniotilta varia	8.5	0	0
N	2019	San Salvador	Y14	Myiarchus sagrae	12	0	0
Y	2019	San Salvador	SH802	Passerina cyanea	14	0	0
Y	2019	San Salvador	SH806	Passerina cyanea	14	0	0
Y	2019	San Salvador	SH808	Passerina cyanea	14.5	0	0
Y	2019	San Salvador	SH813	Passerina cyanea	15.5	0	0
Y	2019	San Salvador	SH820	Passerina cyanea	14	0	0
Y	2019	San Salvador	SH822	Passerina cyanea	15	0	0
Y	2019	San Salvador	SH824	Passerina cyanea	13.5	0	0
Y	2019	San Salvador	SH826	Passerina cyanea	13	0	0
Y	2019	San Salvador	SH846	Passerina cyanea	14.5	0	0
Y	2019	San Salvador	SH849	Passerina cyanea	13	0	0
Y	2019	San Salvador	SH864	Passerina cyanea	13	0	0
Y	2019	San Salvador	W11	Passerina cyanea	13.5	0	0
Y	2019	San Salvador	W3	Passerina cyanea	14	0	0
Y	2019	San Salvador	W9	Passerina cyanea	15	0	0
Y	2019	San Salvador	Y1	Passerina cyanea	15	0	0
Y	2019	San Salvador	Y18	Passerina cyanea	14.5	0	0
Y	2019	San Salvador	Y20	Passerina cyanea	18.5	0	0
Y	2019	San Salvador	Y22	Passerina cyanea	14	0	0
Y	2019	San Salvador	Y23	Passerina cyanea	15	0	0
Y	2019	San Salvador	Y3	Passerina cyanea	13.5	0	0
Y	2019	San Salvador	W7	Passerina cyanea	15.5	4	1
Y	2019	San Salvador	Y17	Passerina cyanea	15	4	1
N	2019	San Salvador	Y9	Protonotaria citrea	13	0	0
N	2019	San Salvador	SH865	Protonotaria citrea	14	13	1
Y	2019	San Salvador	Y25	Seiurus aurocapilla	19	4	1
Y	2019	San Salvador	SH804	Seiurus aurocapilla	30.5	0	0
Y	2019	San Salvador	SH828	Seiurus aurocapilla	21	0	0
Y	2019	San Salvador	SH844	Seiurus aurocapilla	18.5	0	0
Y	2019	San Salvador	SH863	Seiurus aurocapilla	23	0	0
Y	2019	San Salvador	SH867	Seiurus aurocapilla	18.5	0	0
Y	2019	San Salvador	W5	Seiurus aurocapilla	22	0	0
Y	2019	San Salvador	W8	Seiurus aurocapilla	19	0	0
Y	2019	San Salvador	Y10	Seiurus aurocapilla	20	0	0
Y	2019	San Salvador	Y12	Seiurus aurocapilla	20	0	0
Y	2019	San Salvador	Y35	Seiurus aurocapilla	21.5	0	0
Y	2019	San Salvador	Y4	Seiurus aurocapilla	22	0	0
Y	2019	San Salvador	SH831	Seiurus aurocapilla	19	2	1
Y	2019	San Salvador	SH843	Seiurus aurocapilla	20	9	1
Y	2019	San Salvador	SH841	Seiurus aurocapilla	20	10	1
Y	2019	San Salvador	SH848	Seiurus aurocapilla	21	13	1
Y	2019	San Salvador	SH825	Seiurus aurocapilla	19	14	1
N	2019	San Salvador	Y6	Seiurus noveboracensis	14	0	0
N	2019	San Salvador	Y7	Seiurus noveboracensis	17.5	0	0
N	2019	San Salvador	N21	Setophaga americana	7	1	1
N	2019	San Salvador	N11	Setophaga caerulescens	10	0	0
N	2019	San Salvador	N69	Setophaga caerulescens	12	0	0
N	2019	San Salvador	SH803	Setophaga caerulescens	8.5	0	0
N	2019	San Salvador	N27	Setophaga coronata	11.5	0	0
N	2019	San Salvador	N55	Setophaga coronata	8	3	1
Y	2019	San Salvador	N14	Setophaga discolor	8.5	0	0
Y	2019	San Salvador	N16	Setophaga discolor	7	0	0
Y	2019	San Salvador	N23	Setophaga discolor	7	0	0
Y	2019	San Salvador	N31	Setophaga discolor	9	0	0
Y	2019	San Salvador	N35	Setophaga discolor	5.5	0	0
Y	2019	San Salvador	N42	Setophaga discolor	7.5	0	0
Y	2019	San Salvador	N6	Setophaga discolor	8	0	0
Y	2019	San Salvador	N61	Setophaga discolor	7.5	0	0
Y	2019	San Salvador	N62	Setophaga discolor	5.5	0	0
Y	2019	San Salvador	N24	Setophaga discolor	7	2	1
Y	2019	San Salvador	N49	Setophaga discolor	7.5	3	1
Y	2019	San Salvador	N20	Setophaga discolor	8	6	1
Y	2019	San Salvador	N19	Setophaga discolor	7	18	1
N	2019	San Salvador	N25	Setophaga dominica	8.5	0	0
N	2019	San Salvador	N45	Setophaga palmarum	9.5	3	1
N	2019	San Salvador	N28	Setophaga palmarum	10.5	6	1
N	2019	San Salvador	N39	Setophaga palmarum	10	22	1
N	2019	San Salvador	N26	Setophaga petechia	8	0	0
N	2019	San Salvador	N30	Setophaga petechia	9.5	0	0
N	2019	San Salvador	N40	Setophaga petechia	8.5	3	1
N	2019	San Salvador	N46	Setophaga petechia	9	20	1
N	2019	San Salvador	N60	Setophaga petechia	8.5	2	1
N	2019	San Salvador	N58	Setophaga petechia	9	9	1
N	2019	San Salvador	N53	Setophaga petechia	9	10	1
N	2019	San Salvador	N59	Setophaga petechia	9	22	1
N	2019	San Salvador	N67	Setophaga petechia	9.5	37	1
N	2019	San Salvador	N70	Setophaga petechia	9	37	1
N	2019	San Salvador	N12	Setophaga ruticilla	8	0	0
N	2019	San Salvador	N32	Setophaga ruticilla	6.5	0	0
N	2019	San Salvador	N36	Setophaga ruticilla	6.5	0	0
N	2019	San Salvador	N50	Setophaga ruticilla	7.5	0	0
N	2019	San Salvador	N52	Setophaga ruticilla	8.5	0	0
N	2019	San Salvador	N66	Setophaga ruticilla	7	0	0
N	2019	San Salvador	N56	Setophaga tigrina	9.5	7	1
N	2019	San Salvador	W2	Vireo altiloquus	15	0	0
N	2019	San Salvador	Y2	Vireo altiloquus	15	0	0
N	2019	San Salvador	Y27	Vireo altiloquus	18.5	0	0
N	2019	San Salvador	Y33	Vireo altiloquus	15	3	1
N	2019	San Salvador	Y34	Vireo altiloquus	18	16	1
N	2019	San Salvador	W13	Vireo altiloquus	14	20	1
Y	2019	San Salvador	SH801	Vireo crassirostris	14	0	0
Y	2019	San Salvador	SH805	Vireo crassirostris	10	0	0
Y	2019	San Salvador	SH809	Vireo crassirostris	12.5	0	0
Y	2019	San Salvador	SH814	Vireo crassirostris	14	0	0
Y	2019	San Salvador	SH817	Vireo crassirostris	14	0	0
Y	2019	San Salvador	SH823	Vireo crassirostris	14.5	0	0
Y	2019	San Salvador	SH829	Vireo crassirostris	14	0	0
Y	2019	San Salvador	SH833	Vireo crassirostris	15	0	0
Y	2019	San Salvador	SH836	Vireo crassirostris	17	0	0
Y	2019	San Salvador	SH847	Vireo crassirostris	14.5	0	0
Y	2019	San Salvador	SH855	Vireo crassirostris	14	0	0
Y	2019	San Salvador	SH856	Vireo crassirostris	12	0	0
Y	2019	San Salvador	SH877	Vireo crassirostris	12	0	0
Y	2019	San Salvador	Y15	Vireo crassirostris	15.5	0	0
Y	2019	San Salvador	Y26	Vireo crassirostris	15	0	0
Y	2019	San Salvador	Y28	Vireo crassirostris	15	0	0
Y	2019	San Salvador	Y31	Vireo crassirostris	14.5	0	0
Y	2019	San Salvador	Y32	Vireo crassirostris	15	1	1
Y	2019	San Salvador	Y30	Vireo crassirostris	13	40	1
Y	2019	San Salvador	Y16	Vireo crassirostris	12.5	18	1
Y	2019	San Salvador	W4	Vireo crassirostris	12.5	19	1
N	2019	San Salvador	SH850	Vireo griseus	14	0	0
N	2019	San Salvador	Y13	Vireo griseus	12.5	0	0
N	2019	San Salvador	Y5	Vireo griseus	11.5	0	0
N	2019	San Salvador	SH858	Vireo griseus	9.5	65	1
N	2019	San Salvador	SH816	Vireo griseus	9.5	18	1
N	2019	San Salvador	Y29	Vireo griseus	10.5	140	1
N	2021	Utah	P-6542	Catharus guttatus	28	0	0
N	2021	Utah	P-6644	Catharus guttatus	29	0	0
N	2021	Utah	2891-73309	Contopus cooperi	34	0	0
N	2021	Utah	2910-50214	Corthylio calendula	6	0	0
N	2021	Utah	P-6640	Empidonax difficilis	11	0	0
N	2021	Utah	2910-50226	Empidonax hammondii	12	1	1
Y	2021	Utah	2910-50202	Empidonax oberholseri	5	0	0
Y	2021	Utah	2910-50215	Empidonax oberholseri	12	0	0
Y	2021	Utah	2910-50216	Empidonax oberholseri	11	0	0
Y	2021	Utah	2910-50223	Empidonax oberholseri	11	0	0
Y	2021	Utah	P-6471	Empidonax oberholseri	10	0	0
Y	2021	Utah	P-6540	Empidonax oberholseri	13	0	0
Y	2021	Utah	P-6545	Empidonax oberholseri	12	0	0
Y	2021	Utah	2910-80001	Empidonax oberholseri	11	0	0
Y	2021	Utah	2910-80007	Empidonax oberholseri	9	0	0
Y	2021	Utah	2910-80009	Empidonax oberholseri	12	0	0
Y	2021	Utah	2910-80013	Empidonax oberholseri	13	0	0
Y	2021	Utah	2910-80015	Empidonax oberholseri	12	0	0
Y	2021	Utah	2910-80058	Empidonax oberholseri	14	0	0
Y	2021	Utah	2910-80059	Empidonax oberholseri	13	0	0
Y	2021	Utah	2910-80003	Geothlypis tolmiei	12	5	1
Y	2021	Utah	2890-06814	Geothlypis tolmiei	9	0	0
Y	2021	Utah	2881-01501	Geothlypis tolmiei	13	0	0
Y	2021	Utah	2890-06818	Geothlypis tolmiei	9	0	0
Y	2021	Utah	2890-06819	Geothlypis tolmiei	9	0	0
Y	2021	Utah	2890-06820	Geothlypis tolmiei	9	0	0
Y	2021	Utah	2890-06823	Geothlypis tolmiei	11	0	0
Y	2021	Utah	2890-06824	Geothlypis tolmiei	11	0	0
Y	2021	Utah	2890-06826	Geothlypis tolmiei	11	0	0
Y	2021	Utah	2890-06827	Geothlypis tolmiei	10	0	0
Y	2021	Utah	2910-50217	Geothlypis tolmiei	9	0	0
Y	2021	Utah	2910-50218	Geothlypis tolmiei	11	0	0
Y	2021	Utah	2910-50224	Geothlypis tolmiei	9	0	0
Y	2021	Utah	P-6529	Geothlypis tolmiei	12	0	0
Y	2021	Utah	P-6536	Geothlypis tolmiei	9	0	0
Y	2021	Utah	P-6537	Geothlypis tolmiei	11	0	0
Y	2021	Utah	P-6539	Geothlypis tolmiei	12	0	0
Y	2021	Utah	P-6541	Geothlypis tolmiei	10	0	0
Y	2021	Utah	2890-51601	Geothlypis tolmiei	11	0	0
Y	2021	Utah	2890-51602	Geothlypis tolmiei	9	0	0
Y	2021	Utah	2890-51603	Geothlypis tolmiei	11	0	0
Y	2021	Utah	P-6550	Geothlypis tolmiei	12	0	0
Y	2021	Utah	P-6552	Geothlypis tolmiei	11	0	0
Y	2021	Utah	2910-80004	Geothlypis tolmiei	11	0	0
Y	2021	Utah	2910-80006	Geothlypis tolmiei	10	0	0
Y	2021	Utah	2910-83005	Geothlypis tolmiei	11	0	0
Y	2021	Utah	2890-51605	Geothlypis tolmiei	12	0	0
Y	2021	Utah	2910-80016	Geothlypis tolmiei	11	0	0
Y	2021	Utah	2910-80032	Geothlypis tolmiei	10	0	0
Y	2021	Utah	2910-80040	Geothlypis tolmiei	14	0	0
Y	2021	Utah	2910-80054	Geothlypis tolmiei	11	0	0
N	2021	Utah	P-6546	Junco hyemalis	18	0	0
Y	2021	Utah	2890-06804	Leiothlypis celata	13	3	1
Y	2021	Utah	2890-06812	Leiothlypis celata	9	3	1
Y	2021	Utah	2910-80008	Leiothlypis celata	10	2	1
Y	2021	Utah	2910-80012	Leiothlypis celata	9	2	1
Y	2021	Utah	2890-06809	Leiothlypis celata	9	1	1
Y	2021	Utah	2910-80014	Leiothlypis celata	10	1	1
Y	2021	Utah	2910-80034	Leiothlypis celata	8	1	1
Y	2021	Utah	2890-06801	Leiothlypis celata	14	0	0
Y	2021	Utah	2890-06802	Leiothlypis celata	12	0	0
Y	2021	Utah	2890-06805	Leiothlypis celata	11	0	0
Y	2021	Utah	2890-06806	Leiothlypis celata	9	0	0
Y	2021	Utah	2890-06807	Leiothlypis celata	8	0	0
Y	2021	Utah	2890-06810	Leiothlypis celata	8	0	0
Y	2021	Utah	2890-06811	Leiothlypis celata	9	0	0
Y	2021	Utah	2890-06813	Leiothlypis celata	9	0	0
Y	2021	Utah	2890-06815	Leiothlypis celata	9	0	0
Y	2021	Utah	2910-50203	Leiothlypis celata	9	0	0
Y	2021	Utah	2910-50206	Leiothlypis celata	9	0	0
Y	2021	Utah	2910-50207	Leiothlypis celata	8	0	0
Y	2021	Utah	2910-50210	Leiothlypis celata	9	0	0
Y	2021	Utah	2910-50211	Leiothlypis celata	10	0	0
Y	2021	Utah	2890-06830	Leiothlypis celata	10	0	0
Y	2021	Utah	2890-06831	Leiothlypis celata	11	0	0
Y	2021	Utah	2910-50219	Leiothlypis celata	11	0	0
Y	2021	Utah	2910-50221	Leiothlypis celata	9	0	0
Y	2021	Utah	2890-06832	Leiothlypis celata	9	0	0
Y	2021	Utah	2910-50225	Leiothlypis celata	10	0	0
Y	2021	Utah	P-6551	Leiothlypis celata	8	0	0
Y	2021	Utah	P-6553	Leiothlypis celata	8	0	0
Y	2021	Utah	2910-80002	Leiothlypis celata	10	0	0
Y	2021	Utah	2910-80011	Leiothlypis celata	10	0	0
Y	2021	Utah	2910-80017	Leiothlypis celata	11	0	0
Y	2021	Utah	2910-80018	Leiothlypis celata	10	0	0
Y	2021	Utah	2910-80019	Leiothlypis celata	9	0	0
Y	2021	Utah	2910-80021	Leiothlypis celata	10	0	0
Y	2021	Utah	2910-80022	Leiothlypis celata	10	0	0
Y	2021	Utah	2910-80023	Leiothlypis celata	10	0	0
Y	2021	Utah	2910-80027	Leiothlypis celata	9	0	0
Y	2021	Utah	2910-80029	Leiothlypis celata	8	0	0
Y	2021	Utah	2910-80030	Leiothlypis celata	9	0	0
Y	2021	Utah	2910-80031	Leiothlypis celata	8	0	0
Y	2021	Utah	2910-80033	Leiothlypis celata	9	0	0
Y	2021	Utah	2910-80036	Leiothlypis celata	7	0	0
Y	2021	Utah	2910-80038	Leiothlypis celata	8	0	0
Y	2021	Utah	2910-80039	Leiothlypis celata	11	0	0
Y	2021	Utah	2910-80041	Leiothlypis celata	10	0	0
Y	2021	Utah	2910-80042	Leiothlypis celata	10	0	0
Y	2021	Utah	2910-80043	Leiothlypis celata	10	0	0
Y	2021	Utah	2910-80044	Leiothlypis celata	8	0	0
Y	2021	Utah	2910-80045	Leiothlypis celata	8	0	0
Y	2021	Utah	2910-80046	Leiothlypis celata	10	0	0
Y	2021	Utah	2910-80047	Leiothlypis celata	9	0	0
Y	2021	Utah	2910-80048	Leiothlypis celata	9	0	0
Y	2021	Utah	2910-80050	Leiothlypis celata	10	0	0
Y	2021	Utah	2910-80051	Leiothlypis celata	10	0	0
Y	2021	Utah	2910-80057	Leiothlypis celata	10	0	0
Y	2021	Utah	2910-50208	Leiothlypis virginiae	8	1	1
Y	2021	Utah	2910-50201	Leiothlypis virginiae	9	0	0
Y	2021	Utah	2890-06808	Leiothlypis virginiae	9	0	0
Y	2021	Utah	2910-50204	Leiothlypis virginiae	7	0	0
Y	2021	Utah	2910-50205	Leiothlypis virginiae	10	0	0
Y	2021	Utah	2910-50212	Leiothlypis virginiae	9	0	0
Y	2021	Utah	2910-50220	Leiothlypis virginiae	11	0	0
Y	2021	Utah	2910-50222	Leiothlypis virginiae	9	0	0
Y	2021	Utah	P-6639	Leiothlypis virginiae	7	0	0
Y	2021	Utah	2910-80010	Leiothlypis virginiae	10	0	0
Y	2021	Utah	2910-80020	Leiothlypis virginiae	15	0	0
Y	2021	Utah	2910-80024	Leiothlypis virginiae	27	0	0
Y	2021	Utah	2910-80025	Leiothlypis virginiae	11	0	0
Y	2021	Utah	2910-80026	Leiothlypis virginiae	11	0	0
Y	2021	Utah	2910-80028	Leiothlypis virginiae	10	0	0
Y	2021	Utah	2910-80037	Leiothlypis virginiae	8	0	0
Y	2021	Utah	2910-80049	Leiothlypis virginiae	9	0	0
Y	2021	Utah	2910-80055	Leiothlypis virginiae	8	0	0
Y	2021	Utah	2910-80056	Leiothlypis virginiae	10	0	0
N	2021	Utah	P-6543	Melospiza lincolnii	18	0	0
N	2021	Utah	P-6544	Melospiza lincolnii	18	0	0
N	2021	Utah	P-6547	Melospiza lincolnii	17	0	0
N	2021	Utah	P-6548	Melospiza melodia	21	0	0
N	2021	Utah	P-6530	Passerina amoena	18	0	0
N	2021	Utah	2881-31099	Passerina amoena	13	0	0
N	2021	Utah	2891-73303	Pheucticus melanocephalus	45	0	0
N	2021	Utah	2891-73313	Pheucticus melanocephalus	45	0	0
N	2021	Utah	2831-90101	Pheucticus melanocephalus	46	0	0
N	2021	Utah	P-6531	Pheucticus melanocephalus	44	0	0
N	2021	Utah	2891-95001	Pheucticus melanocephalus	41	0	0
N	2021	Utah	2891-95002	Pheucticus melanocephalus	47	0	0
N	2021	Utah	2891-95003	Pheucticus melanocephalus	48	0	0
N	2021	Utah	P-6637	Pheucticus melanocephalus	51	0	0
N	2021	Utah	2941-34802	Pheucticus melanocephalus	43	0	0
Y	2021	Utah	P-6534	Pipilo chlorurus		14	1
Y	2021	Utah	2891-73312	Pipilo chlorurus	28	1	1
Y	2021	Utah	P-6634	Pipilo chlorurus	29	1	1
Y	2021	Utah	2891-73304	Pipilo chlorurus	29	0	0
Y	2021	Utah	2891-73305	Pipilo chlorurus	31	0	0
Y	2021	Utah	2891-73314	Pipilo chlorurus	27	0	0
Y	2021	Utah	2891-73315	Pipilo chlorurus	30	0	0
Y	2021	Utah	2891-73316	Pipilo chlorurus	29	0	0
Y	2021	Utah	2891-73317	Pipilo chlorurus	30	0	0
Y	2021	Utah	P-6631	Pipilo chlorurus	30	0	0
Y	2021	Utah	P-6642	Pipilo chlorurus	26	0	0
Y	2021	Utah	2941-34804	Pipilo chlorurus	29	0	0
Y	2021	Utah	2891-95008	Pipilo chlorurus	28	0	0
Y	2021	Utah	2941-34805	Pipilo chlorurus	30	0	0
Y	2021	Utah	2941-34806	Pipilo chlorurus	31	0	0
Y	2021	Utah	2941-34807	Pipilo chlorurus	27	0	0
Y	2021	Utah	2891-95015	Pipilo chlorurus	31	0	0
Y	2021	Utah	2941-34808	Pipilo chlorurus	25	0	0
Y	2021	Utah	2941-34809	Pipilo chlorurus	31	0	0
Y	2021	Utah	2891-95021	Pipilo chlorurus	22.8	0	0
Y	2021	Utah	2941-34810	Pipilo chlorurus	22	0	0
Y	2021	Utah	2941-34811	Pipilo chlorurus	26	0	0
Y	2021	Utah	2891-95037	Pipilo chlorurus	25	0	0
Y	2021	Utah	2891-95038	Pipilo chlorurus	35	0	0
Y	2021	Utah	2891-95040	Pipilo chlorurus	36	0	0
Y	2021	Utah	2941-34899	Pipilo maculatus	36	7	1
Y	2021	Utah	P-6636	Pipilo maculatus	34	1	1
Y	2021	Utah	2891-95015	Pipilo maculatus	37	1	1
Y	2021	Utah	1412-83401	Pipilo maculatus	39	0	0
Y	2021	Utah	2891-73301	Pipilo maculatus	45	0	0
Y	2021	Utah	1412-83403	Pipilo maculatus	37	0	0
Y	2021	Utah	2891-73302	Pipilo maculatus	28	0	0
Y	2021	Utah	1412-83404	Pipilo maculatus	39	0	0
Y	2021	Utah	1412-83405	Pipilo maculatus	38	0	0
Y	2021	Utah	2891-73306	Pipilo maculatus	37	0	0
Y	2021	Utah	2891-73307	Pipilo maculatus	39	0	0
Y	2021	Utah	2891-73308	Pipilo maculatus	35	0	0
Y	2021	Utah	2891-73310	Pipilo maculatus	41	0	0
Y	2021	Utah	2891-73311	Pipilo maculatus	28	0	0
Y	2021	Utah	2891-95004	Pipilo maculatus	33	0	0
Y	2021	Utah	1412-91105	Pipilo maculatus	38	0	0
Y	2021	Utah	2891-95005	Pipilo maculatus	46	0	0
Y	2021	Utah	2891-95006	Pipilo maculatus	34	0	0
Y	2021	Utah	2891-95007	Pipilo maculatus	32	0	0
Y	2021	Utah	2891-95009	Pipilo maculatus	34	0	0
Y	2021	Utah	2891-59011	Pipilo maculatus	39	0	0
Y	2021	Utah	2891-95010	Pipilo maculatus	37	0	0
Y	2021	Utah	2891-95012	Pipilo maculatus	41	0	0
Y	2021	Utah	2891-95013	Pipilo maculatus	38	0	0
Y	2021	Utah	2891-95014	Pipilo maculatus	34	0	0
Y	2021	Utah	2891-95017	Pipilo maculatus	35	0	0
Y	2021	Utah	2891-95018	Pipilo maculatus	34	0	0
Y	2021	Utah	2891-95019	Pipilo maculatus	35	0	0
Y	2021	Utah	2891-95020	Pipilo maculatus	33	0	0
Y	2021	Utah	2891-95022	Pipilo maculatus	38	0	0
Y	2021	Utah	2891-59026	Pipilo maculatus	43	0	0
Y	2021	Utah	2891-95025	Pipilo maculatus	41	0	0
Y	2021	Utah	2981-95023	Pipilo maculatus	40	0	0
Y	2021	Utah	2981-95024	Pipilo maculatus	31	0	0
Y	2021	Utah	2891-95027	Pipilo maculatus	28	0	0
Y	2021	Utah	2891-95028	Pipilo maculatus	35	0	0
Y	2021	Utah	2891-95029	Pipilo maculatus	26	0	0
Y	2021	Utah	2891-95030	Pipilo maculatus	35	0	0
Y	2021	Utah	2891-95031	Pipilo maculatus	34	0	0
Y	2021	Utah	2891-95032	Pipilo maculatus	33	0	0
Y	2021	Utah	2891-95033	Pipilo maculatus	36	0	0
Y	2021	Utah	2891-95034	Pipilo maculatus	35	0	0
Y	2021	Utah	2891-95035	Pipilo maculatus	37	0	0
Y	2021	Utah	2891-95036	Pipilo maculatus	37	0	0
Y	2021	Utah	2891-95039	Pipilo maculatus	28	0	0
Y	2021	Utah	2891-95041	Pipilo maculatus	36	0	0
N	2021	Utah	2831-90102	Piranga ludoviciana	25	0	0
N	2021	Utah	2831-90103	Piranga ludoviciana	39	0	0
N	2021	Utah	2831-90104	Piranga ludoviciana	27	0	0
N	2021	Utah	2831-90105	Piranga ludoviciana	30	0	0
N	2021	Utah	P-6533	Piranga ludoviciana	28	0	0
N	2021	Utah	P-6535	Piranga ludoviciana	29	0	0
N	2021	Utah	2941-34801	Piranga ludoviciana	30	0	0
N	2021	Utah	2890-06803	Poecile atricapillus	11	0	0
N	2021	Utah	2890-06816	Poecile atricapillus		0	0
N	2021	Utah	2890-06825	Poecile atricapillus	11	0	0
N	2021	Utah	2910-50213	Poecile atricapillus	10	0	0
N	2021	Utah	P-6632	Poecile atricapillus	11	0	0
N	2021	Utah	2890-51604	Poecile atricapillus	10	0	0
N	2021	Utah	2890-51606	Poecile atricapillus	11	0	0
N	2021	Utah	2890-51608	Poecile atricapillus	11	0	0
N	2021	Utah	2890-06829	Setophaga coronata	12	0	0
N	2021	Utah	P-6633	Setophaga petechia	8	0	0
N	2021	Utah	2910-80035	Spizella breweri	9	0	0
N	2021	Utah	2890-51607	Spizella breweri	21	0	0
N	2021	Utah	2941-34812	Spizella breweri	20	0	0
N	2021	Utah	2890-06817	Spizella passerina	18	0	0
N	2021	Utah	2890-06821	Spizella passerina	14	0	0
N	2021	Utah	P-6554	Spizella passerina	11	0	0
N	2021	Utah	P-6643	Spizella passerina	12	0	0
N	2021	Utah	2910-80052	Troglodytes aedon	9	0	0
Y	2021	Utah	1412-83402	Turdus migratorius	85	0	0
Y	2021	Utah	1412-83406	Turdus migratorius	63	0	0
Y	2021	Utah	1412-83407	Turdus migratorius	77	0	0
Y	2021	Utah	1412-91102	Turdus migratorius	72	0	0
Y	2021	Utah	1412-91103	Turdus migratorius	76	0	0
Y	2021	Utah	1412-91104	Turdus migratorius	84	0	0
Y	2021	Utah	1412-91106	Turdus migratorius	82	0	0
Y	2021	Utah	1412-91107	Turdus migratorius	83	0	0
Y	2021	Utah	1412-91108	Turdus migratorius	81	0	0
Y	2021	Utah	1412-91109	Turdus migratorius	85	0	0
Y	2021	Utah	1412-91110	Turdus migratorius	66	0	0
Y	2021	Utah	1412-91111	Turdus migratorius	75	0	0
Y	2021	Utah	1412-91112	Turdus migratorius	68	0	0
Y	2021	Utah	1412-91113	Turdus migratorius	89	0	0
N	2021	Utah	2890-06822	Vireo gilvus	11	0	0
N	2021	Utah	2890-06833	Vireo gilvus	10	0	0
N	2021	Utah	P-6532	Vireo gilvus	8	0	0
N	2021	Utah	P-6635	Vireo gilvus	11	0	0
N	2021	Utah	2910-80053	Vireo gilvus	11	0	0
N	2021	Utah	2910-80060	Vireo gilvus	11	0	0
N	2021	Utah	2881-01512	Vireo plumbeus	17	0	0
